# Supplementary material for: Ligands of Biological and Environmental Interest as Sequestering Agents for Fe3+ in Aqueous Solution: A Speciation Study of Natural Fluids
Source: Molecules. 2025 Jul 16;30(14):2991. doi: 10.3390/molecules30142991 (PMC12299677; doi:10.3390/molecules30142991)
Supplement: Supplementary file 1 [file molecules-30-02991-s001.zip]

Archive with 1 entries (1 files):
- molecules-3739253-supplementary.pdf
